# Supplementary material for: Effect of Grandmaternal Smoking on Body Size and Proportions at Birth
Source: Int J Environ Res Public Health. 2021 May 7;18(9):4985. doi: 10.3390/ijerph18094985 (PMC8124860; doi:10.3390/ijerph18094985)
Supplement: Supplementary file 1 [file ijerph-18-04985-s001.zip]

Archive with 1 entries (1 files):
- ijerph-1161242-supplementary.pdf
